# Supplementary material for: In Vitro Susceptibility and Synergistic Effect of Bismuth Against Helicobacter pylori
Source: Antibiotics (Basel). 2024 Oct 25;13(11):1004. doi: 10.3390/antibiotics13111004 (PMC11591412; doi:10.3390/antibiotics13111004)
Supplement: Supplementary file 1 [file antibiotics-13-01004-s001.zip]

Archive with 1 entries (1 files):
- antibiotics-3222258-supplementary.pdf
